# Supplementary material for: Structural basis for two-way communication between dynein and microtubules
Source: Nat Commun. 2020 Feb 25;11:1038. doi: 10.1038/s41467-020-14842-8 (PMC7042235; doi:10.1038/s41467-020-14842-8)
Supplement: Supplementary file 6 — Source Data [file 41467_2020_14842_MOESM6_ESM.xlsx]

## Sheet: Figure 1
Fig.1c
MTBD(uM)	MTBD/MT	Fitting	Diff
0	0	0	0
0.5	0.0250423	0.0444855	0.000378036
1	0.065953	0.0832475	0.000299101
2	0.15018	0.147516	7.09588e-06
4	0.233103	0.240257	5.11814e-05
8	0.381543	0.350405	0.000969578
16	0.438601	0.454615	0.000256462
			0.00196145
	Kd	6.77257
	Rmax	0.647047
Fig.1d
MTBD(uM)	MTBD/MT	Fitting	Diff
0	0	0	0
2	0.097947	0.105838	6.22731e-05
4	0.170127	0.163803	3.99925e-05
8	0.225931	0.225574	1.27461e-07
16	0.279072	0.27799	1.17084e-06
24			0
32	0.312684	0.314533	3.41843e-06
			0.000106982
	Kd	4.84324
	Rmax	0.362138
Fig.1e
MTBD(uM)	MTBD/MT	Fitting	Diff
0	0	0	0
1	0.00113698	0.00248746	1.8238e-06
2	0.00144924	0.00495807	1.23119e-05
4	0.00984436	0.00984938	2.51465e-11
8	0.0207309	0.019437	1.67398e-06
16	0.04172	0.0378679	1.48388e-05
24	0.0500412	0.0553687	2.8383e-05
32	0.0740167	0.0720082	4.03411e-06
			6.30656e-05
	Kd	293.081
	Rmax	0.731517

## Sheet: Figure 3a
Resolution(/Å)	FSCtrue of DTT(-) MTBD-MT complex (symmetry=HP)	FSCtrue of DTT(+) MTBD-MT complex (symmetry=HP)
0.125	0.984462	0.985164
0.126894	0.983953	0.985331
0.128788	0.982433	0.984973
0.130682	0.980874	0.983687
0.132576	0.97849	0.981106
0.13447	0.976058	0.977651
0.136364	0.972587	0.97314
0.138258	0.968638	0.967977
0.140152	0.965246	0.962944
0.142045	0.96194	0.959405
0.143939	0.960081	0.957454
0.145833	0.958129	0.956386
0.147727	0.956392	0.95572
0.149621	0.953407	0.953912
0.151515	0.949137	0.951481
0.153409	0.943498	0.947132
0.155303	0.937255	0.942192
0.157197	0.932698	0.937154
0.159091	0.928269	0.932724
0.160985	0.923814	0.929351
0.162879	0.919224	0.927122
0.164773	0.916233	0.927206
0.166667	0.91646	0.92902
0.168561	0.916586	0.930472
0.170455	0.914605	0.929941
0.172348	0.909246	0.926882
0.174242	0.899639	0.920374
0.176136	0.887035	0.912353
0.17803	0.87368	0.906641
0.179924	0.863089	0.903776
0.181818	0.857044	0.902989
0.183712	0.854719	0.901748
0.185606	0.854854	0.899402
0.1875	0.860254	0.899399
0.189394	0.867291	0.902571
0.191288	0.871273	0.906522
0.193182	0.871555	0.910581
0.195076	0.865593	0.911834
0.19697	0.85788	0.912012
0.198864	0.850175	0.909454
0.200758	0.839922	0.904112
0.202652	0.828864	0.897553
0.204545	0.81362	0.887248
0.206439	0.794483	0.87808
0.208333	0.779457	0.871141
0.210227	0.77226	0.867304
0.212121	0.772331	0.866633
0.214015	0.772289	0.866104
0.215909	0.768552	0.863032
0.217803	0.752756	0.853441
0.219697	0.727046	0.840203
0.221591	0.689404	0.821674
0.223485	0.642862	0.799617
0.225379	0.595051	0.776746
0.227273	0.546622	0.748921
0.229167	0.507945	0.719799
0.231061	0.474898	0.691153
0.232955	0.442818	0.664271
0.234848	0.411375	0.643178
0.236742	0.380942	0.625527
0.238636	0.349774	0.603632
0.24053	0.323979	0.578149
0.242424	0.303647	0.54359
0.244318	0.282483	0.508643
0.246212	0.256197	0.478977
0.248106	0.225361	0.452918
0.25	0.190492	0.431366
0.251894	0.153524	0.411336
0.253788	0.129226	0.383551
0.255682	0.116803	0.349401
0.257576	0.111555	0.309136
0.25947	0.115304	0.264233
0.261364	0.109912	0.229431
0.263258	0.097954	0.206295
0.265152	0.0763848	0.197669
0.267045	0.0503129	0.196617
0.268939	0.0305967	0.185988
0.270833	0.0190838	0.166934
0.272727	0.0223374	0.139234
0.274621	0.0382606	0.110081
0.276515	0.049779	0.0935315
0.278409	0.0589733	0.0866829
0.280303	0.0589067	0.0909138
0.282197	0.0551451	0.0933923
0.284091	0.0435998	0.090585
0.285985	0.0383595	0.0916759
0.287879	0.0374308	0.0942504
0.289773	0.0458417	0.10314
0.291667	0.0573134	0.111726
0.293561	0.0649068	0.11099
0.295455	0.0660234	0.101499
0.297348	0.0624927	0.08458
0.299242	0.0559839	0.0684299
0.301136	0.054344	0.0587433
0.30303	0.0516949	0.0536922
0.304924	0.0487218	0.0491428
0.306818	0.0421721	0.0483338
0.308712	0.039038	0.0426994
0.310606	0.0292893	0.0407246
0.3125	0.0267008	0.0418826
0.314394	0.0310031	0.0419189
0.316288	0.0406527	0.0433586
0.318182	0.0477015	0.0443981
0.320076	0.0454863	0.0399106
0.32197	0.0362457	0.0394034
0.323864	0.0281994	0.0395761
0.325758	0.0259844	0.0413827
0.327652	0.0305926	0.0407669
0.329545	0.0340028	0.0387394
0.331439	0.0388755	0.0414884
0.333333	0.0399906	0.0415609
0.335227	0.0394193	0.0423709
0.337121	0.0338826	0.0448778
0.339015	0.0250277	0.0461186
0.340909	0.0173024	0.0468474
0.342803	0.0131328	0.0434782
0.344697	0.0168571	0.0380061
0.346591	0.0227629	0.035174
0.348485	0.0300263	0.0387409
0.350379	0.0330284	0.0453293
0.352273	0.0319608	0.049918
0.354167	0.0206463	0.052769
0.356061	0.0119337	0.0532373
0.357955	0.00318554	0.0498022
0.359848	-0.00231618	0.0459439
0.361742	-0.000189526	0.0410689
0.363636	0.00904949	0.0322756
0.36553	0.0242639	0.0262555
0.367424	0.0296091	0.0267613
0.369318	0.0177322	0.0355341
0.371212	0.00214079	0.0424048
0.373106	0.00782241	0.0362548
0.375	0.0220157	0.0280407
0.376894	0.0297805	0.0219765
0.378788	0.0206505	0.0196038

## Sheet: Figure 5
Figure 5a				Figure 5b
Residue#	Intesity reducation ratio	S.D.		Residue#	Intesity reducation ratio	S.D.
K3096	N.D.	0		K3096	0.118321	0.0480342
C3097	0.091337	0.02162		S3097	0.0685785	0.0434367
I3098	0.18985	0.024024		I3098	0.0117938	0.0648347
Q3099	0.185242	0.0232		Q3099	N.D.	0
D3100	0.218075	0.021683		D3100	0.0875122	0.0303917
I3101	0.226711	0.025862		C3101	0.0834338	0.0145168
E3102	0.256824	0.030537		E3102	0.0441599	0.0415967
P3103	N.D.	0		P3103	N.D.	0
T3104	0.158769	0.069067		T3104	0.0369432	0.0145155
I3105	0.333819	0.021866		I3105	0.0847167	0.0313811
L3106	0.289267	0.034857		L3106	0.194601	0.077206
E3107	0.2759	0.022413		E3107	0.0373839	0.0324628
A3108	0.278904	0.024144		A3108	0.0503444	0.0323838
Q3109	0.296254	0.022432		Q3109	0.090333	0.0398642
R3110	0.24801	0.017036		R3110	0.0384525	0.0322277
G3111	0.249453	0.023292		G3111	0.103273	0.0324633
V3112	0.352961	0.023973		V3112	0.0530009	0.0480018
K3113	0.298659	0.024677		K3113	0.0953313	0.0308352
N3114	0.31642	0.021078		N3114	0.0795741	0.0277988
I3115	0.357726	0.019767		I3115	0.131606	0.0242305
K3116	0.364495	0.019406		K3116	0.109969	0.0201081
K3117	N.D.	0		K3117	N.D.	0
Q3118	N.D.	0		Q3118	N.D.	0
Q3119	0.381257	0.020625		Q3119	0.138508	0.0197049
L3120	0.392665	0.019918		L3120	0.119595	0.0195158
T3121	0.39276	0.014209		T3121	0.132195	0.0193888
E3122	0.395192	0.017929		E3122	0.133306	0.0146504
I3123	0.506506	0.019092		I3123	0.188359	0.0191415
R3124	0.44051	0.017675		R3124	0.174562	0.0186121
S3125	0.485594	0.016373		S3125	0.208565	0.0170396
M3126	0.464375	0.014458		M3126	0.183716	0.016863
V3127	0.309671	0.023868		V3127	0.0536225	0.032272
N3128	0.288166	0.024424		N3128	N.D.	0
P3129	N.D.	0		P3129	N.D.	0
P3130	N.D.	0		P3130	N.D.	0
S3131	N.D.	0		S3131	N.D.	0
G3132	0.309385	0.022532		G3132	0.0776739	0.0264845
V3133	0.415755	0.023159		V3133	0.124529	0.0261812
K3134	0.348411	0.016194		K3134	0.0937199	0.0244552
I3135	0.30064	0.022817		I3135	0.138088	0.0247676
V3136	0.31984	0.013357		V3136	0.08623	0.0132485
M3137	0.310822	0.021928		M3137	0.0984091	0.0105734
E3138	0.315218	0.018424		E3138	0.104584	0.0128554
A3139	0.298054	0.014906		A3139	0.102398	0.0131128
V3140	0.309139	0.007121		V3140	0.0827953	0.011472
C3141	0.293791	0.015159		C3141	0.103298	0.0122691
A3142	0.399949	0.020528		A3142	0.100242	0.0128227
I3143	0.265466	0.008649		I3143	0.0750604	0.0137879
L3144	0.266594	0.008556		L3144	0.0852549	0.0121171
G3145	0.245559	0.02417		G3145	0.0790997	0.0293324
Y3146	0.288378	0.020867		Y3146	0.1144	0.0227403
Q3147	0.232626	0.020149		Q3147	0.0697701	0.0186337
F3148	0.236281	0.0367		F3148	0.121504	0.0409781
F3149	N.D.	0		S3149	0.105732	0.0947729
N3150	0.258708	0.019784		N3150	0.0726584	0.0185109
W3151	0.494502	0.018263		W3151	0.128237	0.0221958
R3152	0.320099	0.019186		R3152	0.091775	0.0196057
D3153	0.313569	0.028651		D3153	0.0850124	0.0306491
I3154	0.337668	0.022659		I3154	0.105993	0.0118432
Q3155	N.D.	0		Q3155	0.112678	0.0262577
Q3156	0.47855	0.022351		Q3156	0.146764	0.0232618
F3157	0.397047	0.021541		F3157	0.0945885	0.0270623
I3158	0.417304	0.026823		I3158	0.133178	0.0190765
R3159	0.461178	0.022336		R3159	0.173811	0.0242498
K3160	0.359998	0.011744		K3160	0.123472	0.0119689
D3161	N.D.	0		D3161	-0.073658	0.0686009
D3162	0.309805	0.01667		D3162	0.0532945	0.0147985
F3163	0.37832	0.020723		F3163	0.125713	0.0208964
I3164	0.371209	0.020616		I3164	0.114861	0.0252947
H3165	0.347181	0.020253		H3165	0.0844302	0.022051
N3166	0.320996	0.021419		N3166	0.0815654	0.026241
I3167	0.303968	0.016924		I3167	0.123472	0.0119689
V3168	0.290452	0.021117		V3168	0.0917714	0.0139671
H3169	0.304747	0.022683		H3169	0.0796187	0.0315559
Y3170	0.281541	0.020054		Y3170	0.069883	0.0238836
D3171	0.141354	0.064165		D3171	N.D.	0
T3172	N.D.	0		T3172	0.153403	0.060997
T3173	0.160459	0.027207		T3173	0.106865	0.0385699
L3174	0.128773	0.051823		L3174	0.125664	0.0455383
H3175	N.D.	0		H3175	N.D.	0
M3176	0.049778	0.025795		M3176	0.0914312	0.0367754
K3177	0.043218	0.018616		K3177	N.D.	0
P3178	N.D.	0		P3178	N.D.	0
Q3179	0.19777	0.026483		Q3179	0.0282518	0.0416965
I3180	0.233756	0.0252		I3180	0.133497	0.020631
R3181	0.217633	0.022004		R3181	0.0589548	0.0195927
K3182	0.224145	0.019493		K3182	0.0713269	0.0225562
Y3183	N.D.	0		Y3183	0.0742696	0.0273896
M3184	0.245697	0.027966		M3184	N.D.	0
E3185	0.208774	0.02472		E3185	0.116952	0.023615
E3186	0.241994	0.018529		E3186	0.101653	0.0105145
E3187	0.229698	0.02413		E3187	0.0799162	0.0286779
F3188	0.254224	0.028395		F3188	0.0941997	0.0394007
L3189	0.228429	0.022139		L3189	0.0898849	0.0267906
S3190	0.203099	0.020605		S3190	0.0842782	0.0230053
D3191	0.192869	0.020238		D3191	0.0511345	0.0242677
P3192	N.D.	0		P3192	N.D.	0
N3193	0.213481	0.021999		N3193	0.0588774	0.0270242
F3194	0.223628	0.021958		F3194	0.0835142	0.0253163
T3195	0.241813	0.022205		T3195	0.108318	0.0232042
Y3196	0.188092	0.022911		Y3196	0.0714557	0.0238432
E3197	0.224903	0.021922		E3197	0.044597	0.0225614
T3198	0.312005	0.01998		T3198	0.07066	0.0222009
I3199	0.316033	0.02228		I3199	0.0902426	0.0243234
N3200	0.312513	0.013784		N3200	0.0495446	0.0257756
R3201	0.400248	0.019669		R3201	0.154469	0.0222287
A3202	0.456617	0.01916		A3202	0.186203	0.0198235
S3203	0.47822	0.016298		S3203	0.176087	0.0204827
K3204	0.318137	0.027318		K3204	0.0879654	0.0340774
A3205	0.40806	0.01958		A3205	0.164804	0.0201615
C3206	0.441281	0.019854		C3206	0.151364	0.0210686
G3207	0.399215	0.021087		G3207	0.115988	0.0240806
P3208	N.D.	0		P3208	N.D.	0
L3209	0.324366	0.023736		L3209	0.0575734	0.0389725
Y3210	0.338149	0.023445		Y3210	0.080157	0.0140718
Q3211	0.259823	0.023871		Q3211	0.112397	0.0364422
W3212	0.298066	0.021028		W3212	0.0834137	0.0109698
W3212	0.289244	0.024814		W3212	0.0859485	0.0283377
V3213	0.293108	0.012127		V3213	0.0763782	0.0127874
N3214	0.246555	0.032011		N3214	0.100589	0.0203979
A3215	0.257474	0.02451		A3215	0.0695167	0.0122155
Q3216	0.234906	0.02639		Q3216	0.0620866	0.0175799
I3217	0.208663	0.021121		I3217	0.0929958	0.0177994
N3218	0.243874	0.021204		N3218	0.118399	0.034496
F3219	0.267407	0.058985		F3219	0.0355923	0.0598223
S3220	0.271647	0.025947		S3220	0.0578343	0.0453991
K3221	0.25481	0.037076		K3221	0.0123267	0.0960238
C3222	0.252221	0.032053		C3222	0.0694061	0.0444617
L3223	0.243538	0.031201		L3223	0.123188	0.0367815
E3224	0.22131	0.023865		E3224	0.0840563	0.0237268
N3225	0.240123	0.019538		N3225	0.018428	0.0227311
V3226	0.196374	0.017848		V3226	0.0337851	0.0180086
D3227	0.094231	0.015439		D3227	0.0380717	0.0155407
P3228	N.D.	0		P3228	N.D.	0
L3229	0.040289	0.011181		L3229	0.0120266	0.0102821
R3230	0.037446	0.01201		R3230	0.0312601	0.00938857
Q3231	0.040221	0.01125		Q3231	0.0220976	0.0140895
E3232	0.033466	0.008889		E3232	0.0294062	0.00715938

## Sheet: Supplementary Fig. 1
Supplementary Fig. 1a
Supplementary Fig. 1f

## Sheet: Supplementary Fig. 5
	Uchimura	Redwine	Lacey
3100		4.11298	5.49032
3101		5.11372	7.35467
3102		7.19445	5.95431
3103		5.64336	1.11395
3104		3.50367	3.77748
3105		7.68226	5.34368
3106		8.69201	2.79737
3107		7.24004	2.78411
3108		6.5181	1.32511
3109		9.48103	0.586244
3110		9.09133	0.110723
3111		6.98616	0.944364
3112		10.221	0.871826
3113	7.54546	12.5701	0.612876
3114		9.94445	1.84207
3115	4.1789	5.84263	1.22131
3116	2.48722	3.1861	0.645182
3117	2.85642	3.97025	0.530587
3118	2.09693	4.86412	0.790362
3119	0.984076	3.93927	0.404582
3120	1.04764	2.79007	0.42931
3121	2.23218	4.02352	0.622982
3122	1.79158	3.84764	0.465083
3123	1.97856	2.82626	0.696089
3124	2.19736	2.91507	0.80148
3125	1.67282	1.83477	1.00378
3126	1.96707	2.48093	1.229
3127	2.03717	2.22547	1.64684
3128	1.19484	1.10126	1.39741
3129	1.57573	1.66091	0.721532
3130	0.818538	2.81974	0.742462
3131	1.53452	2.23402	0.155019
3132	3.40613	2.05092	0.189145
3133	1.89605	3.52485	1.07902
3134	1.84979	4.0102	0.809878
3135	3.25015	4.165	0.332709
3136	2.96989	4.57869	0.383117
3137	1.91854	5.51424	0.795904
3138	2.94194	5.75493	0.685047
3139	3.44657	5.48187	0.424759
3140	2.06181	6.4036	0.39837
3141	2.23265	7.22165	0.453393
3142	3.9788		0.480798
3143	3.71643	5.98195	0.350684
3144	3.05948	8.73584	0.468738
3145	4.04498	6.30387	0.742505
3146	4.42044	8.67332	0.855451
3147	6.19877	3.34169	1.38592
3148	5.83716	4.28426	1.46874
3149	4.60519	3.9239	1.84167
3150	5.12551	5.14083	2.17609
3151	4.02347	4.20637	2.50321
3152	4.38197		2.93247
3153	4.32599	6.39952	4.10024
3154	3.3618	5.97602	2.4061
3155	2.67196	5.88371	2.36796
3156	3.757	6.17514	1.203
3157	3.04098	6.16235	1.77644
3158	1.87935	5.37701	1.14206
3159	3.01706	5.5112	0.597798
3160	2.78089	5.04098	1.61774
3161	3.10107	4.21599	2.29215
3162	3.00552	6.05806	2.30863
3163	3.06726	6.16798	1.49061
3164	2.69786	6.35678	1.30447
3165	1.40915	7.87757	1.18783
3166	1.99852	8.42413	2.07156
3167	2.21933	7.36271	1.91087
3168	2.4694	8.45345	1.88841
3169	2.79554	10.7252	1.94515
3170	3.11024	8.53203	2.94356
3171	5.36025	4.86295	2.34976
3172	8.25753	5.82421	1.90661
3173	9.7369	6.86276	2.83013
3174	11.3955	7.89394	4.23658
3175	11.9593		3.12045
3176	10.4817	9.9077	3.51264
3177	6.45617	8.24118	7.09817
3178	5.89326	3.61174	5.95575
3179	4.62491	3.93359	4.80201
3180	3.70957	3.5925	4.868
3181	4.25022	3.27001	3.60361
3182	3.35014	2.65159	3.53288
3183	1.85605	2.82439	2.22356
3184	2.5231	2.63038	2.46454
3185	4.32577	1.85783	1.94407
3186	3.51449	0.700934	0.881977
3187	4.66889	1.82298	0.635331
3188	2.98511	2.86327	1.04084
3189	2.83669	3.10149	1.32786
3190	3.45833	1.90511	1.14543
3191	3.46142	1.33413	1.00603
3192	4.2114	2.47501	1.48165
3193	3.42243	3.98107	1.19348
3194	3.59064	4.75924	2.16584
3195	5.64175	4.25615	2.68515
3196	5.33405	3.17083	3.34547
3197	5.64135	2.72624	4.18673
3198	4.1407	2.38194	3.00232
3199	3.55753	2.48373	1.89591
3200	4.58623	2.12854	1.33005
3201	4.40768	1.68645	0.878216
3202	3.38457	2.26752	1.0118
3203		2.107	0.355998
3204		2.01902	1.47704
3205		2.40438	2.63235
3206	1.69326	2.9676	2.29582
3207	2.80207	3.50846	1.97008
3208	3.43461	2.66551	2.42678
3209	1.31838	2.58797	4.04545
3210	3.03876	3.52281	1.51053
3211	3.15261	2.99582	1.52978
3212	1.25208	2.03426	0.625821
3213	2.59705	3.35486	0.210496
3214	3.37211	3.72065	0.243767
3215	3.13855	2.92031	1.05042
3216	2.3044	3.30486	0.785512
3217	2.19989	4.37271	0.80368
3218	4.55314	4.09407	0.825072
3219	4.22192	3.81643	1.03289
3220	4.45147	6.04864	1.2381
3221	4.27754	6.74362	1.2383
3222	3.5149	5.30254	1.1026
3223	6.05476	0	1.95624

## Sheet: Supplementary Table 2
Resolution(/Å)	FSCtrue of DTT(-) MTBD-MT complex (symmetry=C1)	FSCt of DTT(-) MTBD-MT complex (symmetry=C1)	FSCn of DTT(-) MTBD-MT complex (symmetry=C1)	FSCtrue of DTT(-) MTBD-MT complex (symmetry=HP)	FSCt of DTT(-) MTBD-MT complex (symmetry=HP)	FSCn of DTT(-) MTBD-MT complex (symmetry=HP)	FSCtrue of DTT(+) MTBD-MT complex (symmetry=C1)	FSCt of DTT(+) MTBD-MT complex (symmetry=C1)	FSCn of DTT(+) MTBD-MT complex (symmetry=C1)	FSCtrue of DTT(+) MTBD-MT complex (symmetry=HP)	FSCt of DTT(+) MTBD-MT complex (symmetry=HP)	FSCn of DTT(+) MTBD-MT complex (symmetry=HP)
0.001001		1	1		1	1		1	1		1	1
0.001894		1	1		1	1		0.999992	0.999991		1	1
0.003788		0.999999	0.999999		1	1		0.99997	0.999969		0.999999	1
0.005682		0.999997	0.999997		1	1		0.999934	0.999931		0.999998	1
0.007576		0.999993	0.999993		0.999999	0.999999		0.999875	0.99987		0.999995	0.999999
0.00947		0.999983	0.999982		0.999999	0.999999		0.999779	0.99977		0.999991	0.999999
0.011364		0.999966	0.999965		0.999998	0.999998		0.999703	0.999693		0.999988	0.999998
0.013258		0.999955	0.999954		0.999996	0.999996		0.999677	0.99967		0.999985	0.999996
0.015152		0.99995	0.99995		0.999992	0.999992		0.999643	0.999643		0.999981	0.999992
0.017045		0.999934	0.999933		0.999987	0.999987		0.999466	0.999471		0.999975	0.999987
0.018939		0.999905	0.999903		0.999983	0.999984		0.999307	0.999308		0.999966	0.999984
0.020833		0.999868	0.999865		0.99998	0.999981		0.99921	0.999197		0.999961	0.999981
0.022727		0.999803	0.999799		0.999978	0.999979		0.999171	0.999141		0.999952	0.999979
0.024621		0.999741	0.999738		0.999973	0.999974		0.99904	0.999001		0.999941	0.999974
0.026515		0.999651	0.999649		0.999963	0.999964		0.998571	0.998531		0.999918	0.999964
0.028409		0.999584	0.999582		0.999955	0.999955		0.99796	0.997935		0.999892	0.999955
0.030303		0.999505	0.999502		0.999947	0.999946		0.997396	0.997387		0.999873	0.999946
0.032197		0.999398	0.999399		0.999941	0.999939		0.997201	0.997204		0.999867	0.999939
0.034091		0.999232	0.999239		0.99993	0.999929		0.996821	0.996837		0.999838	0.999929
0.035985		0.999017	0.999031		0.999915	0.999917		0.996439	0.996464		0.999798	0.999917
0.037879		0.998705	0.998721		0.999892	0.999897		0.995582	0.995615		0.999738	0.999897
0.039773		0.998113	0.998148		0.999856	0.999862		0.993882	0.993919		0.999668	0.999862
0.041667		0.99721	0.997255		0.999802	0.999807		0.991711	0.991737		0.999573	0.999807
0.043561		0.995856	0.995923		0.99971	0.999718		0.988897	0.988892		0.999457	0.999718
0.045455		0.994401	0.994482		0.999617	0.999625		0.985697	0.985621		0.999272	0.999625
0.047348		0.993419	0.993475		0.999539	0.999548		0.983707	0.983512		0.999093	0.999548
0.049242		0.99312	0.99312		0.99952	0.999525		0.982748	0.982465		0.998995	0.999525
0.051136		0.992939	0.992898		0.999483	0.999486		0.982557	0.982259		0.998956	0.999486
0.05303		0.992303	0.992213		0.999434	0.999441		0.981896	0.981565		0.998889	0.999441
0.054924		0.991492	0.991388		0.999374	0.999385		0.9801	0.97981		0.998806	0.999385
0.056818		0.990536	0.990453		0.9993	0.999316		0.97788	0.977557		0.998727	0.999316
0.058712		0.989793	0.989715		0.999251	0.99927		0.975727	0.975507		0.998676	0.99927
0.060606		0.989504	0.989439		0.999244	0.999258		0.974746	0.974632		0.998704	0.999258
0.0625		0.98952	0.989446		0.999246	0.999244		0.975073	0.975087		0.998757	0.999244
0.064394		0.989337	0.989284		0.999248	0.999235		0.975132	0.975338		0.998713	0.999235
0.066288		0.988958	0.988872		0.999208	0.999176		0.974328	0.974502		0.998653	0.999176
0.068182		0.987973	0.987839		0.999168	0.999119		0.972815	0.972873		0.998571	0.999119
0.070076		0.986867	0.986676		0.999115	0.99905		0.971472	0.971479		0.998514	0.99905
0.07197		0.985964	0.985786		0.999074	0.999004		0.970869	0.970933		0.998466	0.999004
0.073864		0.984736	0.984553		0.999001	0.998933		0.969417	0.969685		0.998345	0.998933
0.075758		0.984992	0.984829		0.998954	0.998895		0.97064	0.971037		0.9983	0.998895
0.077652		0.984682	0.984556		0.998881	0.998828		0.970134	0.970522		0.99819	0.998828
0.079545		0.984428	0.984382		0.998816	0.998762		0.970666	0.970928		0.998171	0.998762
0.081439		0.984076	0.984122		0.998775	0.998728		0.970134	0.970411		0.998136	0.998728
0.083333		0.983237	0.983302		0.998707	0.998669		0.968053	0.968325		0.998018	0.998669
0.085227		0.982497	0.982493		0.998605	0.998569		0.965793	0.965758		0.997878	0.998569
0.087121		0.981299	0.981251		0.998437	0.998413		0.962165	0.961865		0.997679	0.998413
0.089015		0.97945	0.979236		0.998222	0.998202		0.959926	0.959063		0.997543	0.998202
0.090909		0.976978	0.976263		0.99796	0.997921		0.957666	0.955853		0.997416	0.997921
0.092803		0.975837	0.97378		0.997853	0.997728		0.95705	0.953605		0.997436	0.997728
0.094697		0.974627	0.969465		0.997782	0.997408		0.954788	0.947356		0.997371	0.997408
0.096591		0.973423	0.962907		0.997772	0.996879		0.950784	0.93601		0.997146	0.996879
0.098485		0.971904	0.95007		0.997741	0.995761		0.945438	0.914556		0.996879	0.995761
0.100379		0.96985	0.924498		0.997641	0.993142		0.940622	0.8729		0.996537	0.993142
0.102273		0.96797	0.867653		0.997494	0.986859		0.938884	0.790994		0.996329	0.986859
0.104167		0.965813	0.753222		0.997261	0.970663		0.9377	0.632846		0.996166	0.970663
0.106061		0.963508	0.571852		0.997002	0.936147		0.937625	0.43091		0.995982	0.936147
0.107955		0.957806	0.41277		0.996575	0.890285		0.932324	0.279558		0.995479	0.890285
0.109848		0.949115	0.323035		0.99604	0.855195		0.923861	0.201332		0.994721	0.855195
0.111742		0.937571	0.258973		0.995481	0.814221		0.910308	0.140986		0.993621	0.814221
0.113636		0.925438	0.175488		0.99471	0.744136		0.895536	0.106843		0.992506	0.744136
0.11553		0.916027	0.115671		0.993841	0.653182		0.879914	0.111586		0.991559	0.653182
0.117424		0.908064	0.073522		0.992822	0.569607		0.863678	0.131336		0.990845	0.569607
0.119318		0.902216	0.067136		0.9918	0.508962		0.846652	0.125822		0.990078	0.508962
0.121212		0.895799	0.059034		0.990911	0.442927		0.83549	0.090957		0.989426	0.442927
0.123106		0.889104	0.051076		0.989991	0.371574		0.826776	0.05896		0.988703	0.371574
0.125	0.877542	0.880978	0.028058	0.984462	0.988885	0.284674	0.817696	0.823719	0.03304	0.985164	0.988008	0.284674
0.126894	0.86872	0.8704	0.012794	0.983953	0.987224	0.203823	0.816556	0.820169	0.019697	0.985331	0.987112	0.203823
0.128788	0.856778	0.857243	0.003245	0.982433	0.985078	0.15058	0.806186	0.810481	0.02216	0.984973	0.985978	0.15058
0.130682	0.840445	0.841885	0.009024	0.980874	0.983028	0.112608	0.788906	0.79431	0.025599	0.983687	0.98418	0.112608
0.132576	0.816903	0.81936	0.013417	0.97849	0.980441	0.090686	0.760416	0.764156	0.015609	0.981106	0.981127	0.090686
0.13447	0.793862	0.796544	0.013012	0.976058	0.977997	0.08098	0.731085	0.731983	0.003338	0.977651	0.977428	0.08098
0.136364	0.767186	0.769137	0.008379	0.972587	0.974821	0.081507	0.697123	0.691265	-0.01934	0.97314	0.972867	0.081507
0.138258	0.743609	0.742776	-0.00325	0.968638	0.971	0.075324	0.659264	0.649199	-0.02954	0.967977	0.967882	0.075324
0.140152	0.723238	0.719444	-0.01371	0.965246	0.967341	0.060294	0.622394	0.611651	-0.02845	0.962944	0.96316	0.060294
0.142045	0.705121	0.69774	-0.02503	0.96194	0.963324	0.036353	0.599064	0.588632	-0.02602	0.959405	0.959573	0.036353
0.143939	0.691039	0.681195	-0.03186	0.960081	0.96046	0.009489	0.58454	0.575612	-0.02149	0.957454	0.957308	0.009489
0.145833	0.681594	0.670128	-0.03601	0.958129	0.957527	-0.01438	0.587573	0.579786	-0.01888	0.956386	0.956167	-0.01438
0.147727	0.666806	0.655281	-0.03459	0.956392	0.955539	-0.01956	0.589991	0.584923	-0.01236	0.95572	0.95518	-0.01956
0.149621	0.648972	0.636974	-0.03418	0.953407	0.953247	-0.00343	0.583765	0.583579	-0.000447302	0.953912	0.95346	-0.00343
0.151515	0.626257	0.613512	-0.0341	0.949137	0.950146	0.01983	0.572144	0.573897	0.004098	0.951481	0.951081	0.01983
0.153409	0.595786	0.585151	-0.02631	0.943498	0.945739	0.039662	0.556808	0.555018	-0.00404	0.947132	0.946847	0.039662
0.155303	0.56982	0.56178	-0.01869	0.937255	0.940751	0.055711	0.536101	0.531211	-0.01054	0.942192	0.942374	0.055711
0.157197	0.547612	0.541432	-0.01366	0.932698	0.936264	0.052984	0.5159	0.511582	-0.00892	0.937154	0.937744	0.052984
0.159091	0.527102	0.522189	-0.01039	0.928269	0.931065	0.038985	0.494737	0.496748	0.003981	0.932724	0.933766	0.038985
0.160985	0.506247	0.50521	-0.0021	0.923814	0.925613	0.023612	0.47144	0.484709	0.025104	0.929351	0.930199	0.023612
0.162879	0.482683	0.484631	0.003765	0.919224	0.919988	0.009455	0.448662	0.469898	0.038518	0.927122	0.92738	0.009455
0.164773	0.470746	0.476817	0.011471	0.916233	0.916597	0.004351	0.442676	0.464088	0.03842	0.927206	0.926366	0.004351
0.166667	0.468495	0.475433	0.013054	0.91646	0.916747	0.003435	0.446873	0.465675	0.033992	0.92902	0.927717	0.003435
0.168561	0.463881	0.471949	0.015048	0.916586	0.917588	0.012013	0.461421	0.471918	0.019491	0.930472	0.929158	0.012013
0.170455	0.459352	0.467193	0.014503	0.914605	0.91622	0.018912	0.465717	0.472373	0.012458	0.929941	0.928817	0.018912
0.172348	0.447476	0.457908	0.01888	0.909246	0.9112	0.021535	0.456436	0.458254	0.003345	0.926882	0.925775	0.021535
0.174242	0.431912	0.441445	0.016781	0.899639	0.901134	0.014898	0.424468	0.427031	0.004454	0.920374	0.918613	0.014898
0.176136	0.416138	0.418126	0.003405	0.887035	0.887621	0.005188	0.385018	0.390426	0.008794	0.912353	0.909652	0.005188
0.17803	0.401943	0.394533	-0.01239	0.87368	0.874071	0.003098	0.365241	0.369034	0.005976	0.906641	0.903146	0.003098
0.179924	0.39429	0.378027	-0.02685	0.863089	0.862391	-0.0051	0.36008	0.36048	0.000625213	0.903776	0.900128	-0.0051
0.181818	0.390036	0.371371	-0.0306	0.857044	0.856039	-0.00703	0.365677	0.361592	-0.00644	0.902989	0.899896	-0.00703
0.183712	0.3833	0.366976	-0.02647	0.854719	0.853172	-0.01065	0.364217	0.358603	-0.00883	0.901748	0.899728	-0.01065
0.185606	0.371138	0.358278	-0.02045	0.854854	0.853054	-0.0124	0.359739	0.354604	-0.00802	0.899402	0.898542	-0.0124
0.1875	0.365089	0.35293	-0.01915	0.860254	0.857653	-0.01861	0.358816	0.355366	-0.00538	0.899399	0.899649	-0.01861
0.189394	0.362586	0.352279	-0.01617	0.867291	0.863493	-0.02862	0.370265	0.365649	-0.00733	0.902571	0.903604	-0.02862
0.191288	0.36457	0.355858	-0.01371	0.871273	0.867035	-0.03292	0.382243	0.377091	-0.00834	0.906522	0.907608	-0.03292
0.193182	0.366727	0.363193	-0.00558	0.871555	0.867717	-0.02988	0.393144	0.38625	-0.01136	0.910581	0.911152	-0.02988
0.195076	0.358881	0.363132	0.00663	0.865593	0.86348	-0.01572	0.386997	0.38335	-0.00595	0.911834	0.912123	-0.01572
0.19697	0.338261	0.351131	0.019449	0.85788	0.857239	-0.00451	0.377646	0.374074	-0.00574	0.912012	0.911988	-0.00451
0.198864	0.315908	0.333484	0.025693	0.850175	0.850519	0.002299	0.370546	0.367254	-0.00523	0.909454	0.909588	0.002299
0.200758	0.292316	0.310287	0.025394	0.839922	0.839766	-0.000975631	0.358897	0.35523	-0.00572	0.904112	0.90493	-0.000975631
0.202652	0.281094	0.290938	0.013693	0.828864	0.828067	-0.00466	0.349567	0.349243	-0.000498287	0.897553	0.899108	-0.00466
0.204545	0.277129	0.276117	-0.0014	0.81362	0.813158	-0.00248	0.337001	0.342888	0.00888	0.887248	0.889705	-0.00248
0.206439	0.28155	0.266987	-0.02027	0.794483	0.79523	0.003637	0.320126	0.334104	0.02056	0.87808	0.880697	0.003637
0.208333	0.28213	0.257823	-0.03386	0.779457	0.780194	0.003342	0.306524	0.32434	0.025691	0.871141	0.873049	0.003342
0.210227	0.274765	0.247735	-0.03727	0.77226	0.771841	-0.00184	0.298779	0.316611	0.02543	0.867304	0.86907	-0.00184
0.212121	0.258266	0.237268	-0.02831	0.772331	0.77058	-0.00769	0.290271	0.305128	0.020933	0.866633	0.867801	-0.00769
0.214015	0.240098	0.226078	-0.01845	0.772289	0.771793	-0.00218	0.28807	0.296951	0.012475	0.866104	0.86714	-0.00218
0.215909	0.215722	0.209362	-0.00811	0.768552	0.77094	0.010319	0.274241	0.281524	0.010035	0.863032	0.864254	0.010319
0.217803	0.193129	0.192064	-0.00132	0.752756	0.75887	0.024729	0.258716	0.263858	0.006937	0.853441	0.855688	0.024729
0.219697	0.179185	0.177625	-0.0019	0.727046	0.735591	0.031304	0.240524	0.248415	0.01039	0.840203	0.843388	0.031304
0.221591	0.167012	0.164471	-0.00305	0.689404	0.698431	0.029065	0.226825	0.233108	0.008126	0.821674	0.826182	0.029065
0.223485	0.159498	0.152623	-0.00818	0.642862	0.650291	0.020801	0.216073	0.219718	0.00465	0.799617	0.804646	0.020801
0.225379	0.147866	0.136891	-0.01288	0.595051	0.600997	0.014683	0.196224	0.20063	0.005482	0.776746	0.781237	0.014683
0.227273	0.133029	0.117345	-0.01809	0.546622	0.54943	0.006194	0.176368	0.184132	0.009426	0.748921	0.753421	0.006194
0.229167	0.112115	0.100173	-0.01345	0.507945	0.507867	-0.000158288	0.153261	0.165201	0.014101	0.719799	0.723681	-0.000158288
0.231061	0.0937868	0.086528	-0.00801	0.474898	0.470587	-0.00821	0.135612	0.154088	0.021375	0.691153	0.693863	-0.00821
0.232955	0.079719	0.077041	-0.00291	0.442818	0.433758	-0.01626	0.133063	0.14709	0.01618	0.664271	0.665557	-0.01626
0.234848	0.0679516	0.072034	0.00438	0.411375	0.400321	-0.01878	0.138414	0.141984	0.004143	0.643178	0.642343	-0.01878
0.236742	0.0639513	0.067951	0.004273	0.380942	0.369372	-0.01869	0.147113	0.138013	-0.01067	0.625527	0.623048	-0.01869
0.238636	0.0628337	0.063873	0.001109	0.349774	0.343889	-0.00905	0.146616	0.132083	-0.01703	0.603632	0.601452	-0.00905
0.24053	0.0581706	0.060252	0.00221	0.323979	0.322985	-0.00147	0.139176	0.125411	-0.01599	0.578149	0.577487	-0.00147
0.242424	0.0532705	0.054736	0.001548	0.303647	0.305317	0.002398	0.126264	0.117518	-0.01001	0.54359	0.545059	0.002398
0.244318	0.0483065	0.053085	0.005021	0.282483	0.28379	0.001821	0.103412	0.10815	0.005284	0.508643	0.512715	0.001821
0.246212	0.0438084	0.049186	0.005624	0.256197	0.259664	0.004661	0.080318	0.098078	0.019311	0.478977	0.481796	0.004661
0.248106	0.0404926	0.044465	0.00414	0.225361	0.229813	0.005747	0.0596278	0.088863	0.031089	0.452918	0.453905	0.005747
0.25	0.0451704	0.042726	-0.00256	0.190492	0.197485	0.008638	0.0489911	0.083877	0.036683	0.431366	0.427539	0.008638
0.251894	0.0436673	0.042862	-0.000842114	0.153524	0.163058	0.011263	0.0576867	0.086676	0.030764	0.411336	0.405838	0.011263
0.253788	0.0405755	0.041421	0.000881283	0.129226	0.136039	0.007824	0.0748438	0.093185	0.019825	0.383551	0.378213	0.007824
0.255682	0.031425	0.040332	0.009196	0.116803	0.118972	0.002456	0.0862361	0.091948	0.006251	0.349401	0.348895	0.002456
0.257576	0.0250198	0.03795	0.013262	0.111555	0.110027	-0.00172	0.0926072	0.084241	-0.00922	0.309136	0.315436	-0.00172
0.25947	0.0202582	0.03386	0.013883	0.115304	0.108156	-0.00808	0.0802151	0.068497	-0.01274	0.264233	0.276815	-0.00808
0.261364	0.0219621	0.035013	0.013344	0.109912	0.106859	-0.00343	0.0639928	0.056355	-0.00816	0.229431	0.249437	-0.00343
0.263258	0.0229009	0.035994	0.0134	0.097954	0.103185	0.005799	0.0489674	0.050937	0.002071	0.206295	0.226219	0.005799
0.265152	0.0264174	0.040437	0.0144	0.0763848	0.095935	0.021167	0.0471688	0.053286	0.00642	0.197669	0.21428	0.021167
0.267045	0.0262894	0.040564	0.01466	0.0503129	0.083608	0.035059	0.0515828	0.059173	0.008003	0.196617	0.205563	0.035059
0.268939	0.0226427	0.037394	0.015093	0.0305967	0.071109	0.041791	0.0515411	0.058794	0.007647	0.185988	0.195496	0.041791
0.270833	0.0257891	0.036784	0.011286	0.0190838	0.056493	0.038137	0.0442493	0.051427	0.00751	0.166934	0.183642	0.038137
0.272727	0.0346633	0.035841	0.00122	0.0223374	0.052075	0.030417	0.0200664	0.036884	0.017162	0.139234	0.17082	0.030417
0.274621	0.0480445	0.040248	-0.00819	0.0382606	0.053384	0.015725	0.00912906	0.026828	0.017862	0.110081	0.154974	0.015725
0.276515	0.0615478	0.045031	-0.0176	0.049779	0.053081	0.003475	0.00989326	0.025632	0.015896	0.0935315	0.141616	0.003475
0.278409	0.0546185	0.038651	-0.01689	0.0589733	0.048829	-0.01078	0.0336076	0.034356	0.000774472	0.0866829	0.128637	-0.01078
0.280303	0.0418204	0.030533	-0.01178	0.0589067	0.036471	-0.02384	0.0634399	0.04469	-0.02002	0.0909138	0.11945	-0.02384
0.282197	0.0212686	0.017109	-0.00425	0.0551451	0.02542	-0.03146	0.0846584	0.053253	-0.03431	0.0933923	0.111645	-0.03146
0.284091	0.00752378	0.009737	0.00223	0.0435998	0.014267	-0.03067	0.086005	0.051264	-0.03801	0.090585	0.102401	-0.03067
0.285985	0.00150112	0.010229	0.008741	0.0383595	0.013328	-0.02603	0.0754467	0.045898	-0.03196	0.0916759	0.09869	-0.02603
0.287879	0.00647405	0.021214	0.014836	0.0374308	0.017342	-0.02087	0.0620452	0.04232	-0.02103	0.0942504	0.096647	-0.02087
0.289773	0.0140179	0.032793	0.019042	0.0458417	0.029726	-0.01689	0.0550411	0.040621	-0.01526	0.10314	0.098754	-0.01689
0.291667	0.0238236	0.04245	0.019081	0.0573134	0.040034	-0.01833	0.0627039	0.04901	-0.01461	0.111726	0.102097	-0.01833
0.293561	0.0254525	0.042817	0.017818	0.0649068	0.049618	-0.01635	0.0762147	0.059411	-0.01819	0.11099	0.103967	-0.01635
0.295455	0.0185473	0.036288	0.018076	0.0660234	0.050893	-0.0162	0.084522	0.067073	-0.01906	0.101499	0.102628	-0.0162
0.297348	0.0151289	0.03055	0.015658	0.0624927	0.047352	-0.01615	0.0868432	0.07121	-0.01712	0.08458	0.095176	-0.01615
0.299242	0.0148934	0.029999	0.015334	0.0559839	0.041144	-0.01572	0.0778304	0.066543	-0.01224	0.0684299	0.084914	-0.01572
0.301136	0.0181952	0.030887	0.012927	0.054344	0.038996	-0.01623	0.0658426	0.05907	-0.00725	0.0587433	0.074179	-0.01623
0.30303	0.025319	0.03556	0.010507	0.0516949	0.038504	-0.01391	0.0565518	0.049108	-0.00789	0.0536922	0.064306	-0.01391
0.304924	0.0244084	0.034216	0.010053	0.0487218	0.038486	-0.01076	0.0612501	0.04853	-0.01355	0.0491428	0.057885	-0.01076
0.306818	0.0322326	0.035283	0.003152	0.0421721	0.034021	-0.00851	0.0717996	0.051537	-0.02183	0.0483338	0.056049	-0.00851
0.308712	0.0353301	0.031346	-0.00413	0.039038	0.029611	-0.00981	0.0847763	0.056203	-0.03122	0.0426994	0.049097	-0.00981
0.310606	0.0387752	0.030451	-0.00866	0.0292893	0.021048	-0.00849	0.0908887	0.057197	-0.03706	0.0407246	0.041775	-0.00849
0.3125	0.0348029	0.026396	-0.00871	0.0267008	0.015975	-0.01102	0.0916035	0.057366	-0.03769	0.0418826	0.03485	-0.01102
0.314394	0.026418	0.025201	-0.00125	0.0310031	0.017253	-0.01419	0.0872592	0.053214	-0.0373	0.0419189	0.030489	-0.01419
0.316288	0.0153962	0.022187	0.006897	0.0406527	0.021341	-0.02013	0.0815533	0.051116	-0.03314	0.0433586	0.033907	-0.02013
0.318182	0.0152004	0.025915	0.01088	0.0477015	0.028227	-0.02045	0.069816	0.047259	-0.02425	0.0443981	0.038674	-0.02045
0.320076	0.021607	0.03184	0.010459	0.0454863	0.029985	-0.01624	0.0541722	0.04356	-0.01122	0.0399106	0.041874	-0.01624
0.32197	0.0333438	0.037252	0.004043	0.0362457	0.031292	-0.00514	0.0372147	0.038888	0.001738	0.0394034	0.040729	-0.00514
0.323864	0.0437233	0.04294	-0.000819159	0.0281994	0.034486	0.006469	0.0293424	0.036568	0.007444	0.0395761	0.037905	0.006469
0.325758	0.0510877	0.045992	-0.00537	0.0259844	0.036533	0.01083	0.0262204	0.039455	0.013591	0.0413827	0.03357	0.01083
0.327652	0.0557357	0.046548	-0.00973	0.0305926	0.039073	0.008748	0.0279642	0.04198	0.014419	0.0407669	0.030177	0.008748
0.329545	0.053243	0.043766	-0.01001	0.0340028	0.03857	0.004728	0.022451	0.04013	0.018085	0.0387394	0.030386	0.004728
0.331439	0.05332	0.042206	-0.01174	0.0388755	0.039774	0.000934867	0.00863526	0.027837	0.019369	0.0414884	0.033897	0.000934867
0.333333	0.0485202	0.040052	-0.0089	0.0399906	0.040584	0.00061816	-0.00270994	0.015399	0.01806	0.0415609	0.040267	0.00061816
0.335227	0.0406169	0.036482	-0.00431	0.0394193	0.040369	0.000988624	-0.00371681	0.010815	0.014478	0.0423709	0.045578	0.000988624
0.337121	0.0360927	0.033789	-0.00239	0.0338826	0.036323	0.002526	0.0127437	0.019614	0.006959	0.0448778	0.049279	0.002526
0.339015	0.0276882	0.025695	-0.00205	0.0250277	0.030002	0.005102	0.0311206	0.031311	0.000196544	0.0461186	0.051199	0.005102
0.340909	0.0203355	0.018964	-0.0014	0.0173024	0.023176	0.005977	0.0435461	0.040935	-0.00273	0.0468474	0.05007	0.005977
0.342803	0.0176088	0.014809	-0.00285	0.0131328	0.018228	0.005163	0.042813	0.042207	-0.000633095	0.0434782	0.049995	0.005163
0.344697	0.0144773	0.013137	-0.00136	0.0168571	0.018089	0.001253	0.0336666	0.037187	0.003643	0.0380061	0.047425	0.001253
0.346591	0.0155412	0.016633	0.001109	0.0227629	0.019968	-0.00286	0.023192	0.029511	0.006469	0.035174	0.04483	-0.00286
0.348485	0.0194093	0.022759	0.003416	0.0300263	0.023673	-0.00655	0.0132067	0.020733	0.007627	0.0387409	0.043627	-0.00655
0.350379	0.0209932	0.027204	0.006344	0.0330284	0.024519	-0.0088	0.00623133	0.011706	0.005509	0.0453293	0.043525	-0.0088
0.352273	0.0226549	0.030374	0.007898	0.0319608	0.022232	-0.01005	-0.00253341	0.003563	0.006081	0.049918	0.043866	-0.01005
0.354167	0.0245271	0.030337	0.005956	0.0206463	0.012361	-0.00846	-0.00286002	0.002407	0.005252	0.052769	0.045769	-0.00846
0.356061	0.0258128	0.029581	0.003868	0.0119337	0.005037	-0.00698	-0.00452695	0.004338	0.008825	0.0532373	0.048513	-0.00698
0.357955	0.0278228	0.027911	9.06961e-05	0.00318554	-0.00134	-0.00454	0.00259802	0.013356	0.010786	0.0498022	0.049295	-0.00454
0.359848	0.0353983	0.031019	-0.00454	-0.00231618	-0.00397	-0.00165	0.0100735	0.021327	0.011368	0.0459439	0.049222	-0.00165
0.361742	0.0409224	0.033432	-0.00781	-0.000189526	-0.00269	-0.0025	0.025022	0.033751	0.008953	0.0410689	0.048702	-0.0025
0.363636	0.0421152	0.033159	-0.00935	0.00904949	0.003956	-0.00514	0.0369823	0.04113	0.004307	0.0322756	0.044167	-0.00514
0.36553	0.0400405	0.029097	-0.0114	0.0242639	0.013521	-0.01101	0.0448486	0.041305	-0.00371	0.0262555	0.038326	-0.01101
0.367424	0.0287879	0.019202	-0.00987	0.0296091	0.017256	-0.01273	0.0385016	0.029675	-0.00918	0.0267613	0.036483	-0.01273
0.369318	0.0336854	0.021104	-0.01302	0.0177322	0.016993	-0.000752592	0.0270314	0.021826	-0.00535	0.0355341	0.04167	-0.000752592
0.371212	0.0487807	0.03495	-0.01454	0.00214079	0.009968	0.007844	0.0320584	0.033912	0.001915	0.0424048	0.047775	0.007844
0.373106	0.0486305	0.039935	-0.00914	0.00782241	0.011553	0.00376	0.0466553	0.047683	0.001078	0.0362548	0.044808	0.00376
0.375	0.0264949	0.031487	0.005128	0.0220157	0.020402	-0.00165	0.0583499	0.050619	-0.00821	0.0280407	0.04075	-0.00165
0.376894	0.0105245	0.021098	0.010686	0.0297805	0.038006	0.008478	0.0525747	0.040694	-0.01254	0.0219765	0.041048	0.008478
0.378788	0.0189931	0.020548	0.001585	0.0206505	0.03974	0.019492	0.0383379	0.030385	-0.00827	0.0196038	0.041247	0.019492
